# Supplementary material for: Research based on serine metabolism indicates mesenchymal stem cells alleviate psoriasis by regulating the PSPH-PINK1-Parkin-NLRP3 pathway in HaCaT
Source: Stem Cell Res Ther. 2026 Mar 28;17:176. doi: 10.1186/s13287-026-04964-z (PMC13151198; doi:10.1186/s13287-026-04964-z)
Supplement: Supplementary file 2 — Additional file 2. [file 13287_2026_4964_MOESM2_ESM.zip]

Archive with 11 entries (10 files):
- Figures2025.12+supplement p-parkin WB/
- Figures2025.12+supplement p-parkin WB/Fig3.tif
- Figures2025.12+supplement p-parkin WB/MSCmechanism0908.png
- Figures2025.12+supplement p-parkin WB/fig1.tif
- Figures2025.12+supplement p-parkin WB/fig2.tif
- Figures2025.12+supplement p-parkin WB/fig4.tif
- Figures2025.12+supplement p-parkin WB/fig5.tif
- Figures2025.12+supplement p-parkin WB/fig6.tif
- Figures2025.12+supplement p-parkin WB/fig7.tif
- Figures2025.12+supplement p-parkin WB/fig8.tif
- Figures2025.12+supplement p-parkin WB/supplementWBp-parkin2026.1.1.pdf
