# Supplementary material for: Research based on serine metabolism indicates mesenchymal stem cells alleviate psoriasis by regulating the PSPH-PINK1-Parkin-NLRP3 pathway in HaCaT
Source: Stem Cell Res Ther. 2026 Mar 28;17:176. doi: 10.1186/s13287-026-04964-z (PMC13151198; doi:10.1186/s13287-026-04964-z)
Supplement: Supplementary file 3 — Additional file 3. [file 13287_2026_4964_MOESM3_ESM.zip › Raw WB data 0809/HaCat KRT1+KRT6+MNLRP3+HaCaTNLRP3/GAPDH+ 人KRT60405/新建 XLSX 工作表.xlsx]

## Sheet: Sheet1
		GAPDH					KRT6
	794736	768961	792131			23889	210657	134523	0.030059	0.27395	0.169824
	968133	940218	869458			43105	411052	196137	0.0445238	0.437188	0.225585
	765029	752976	514567			105807	695480	266948	0.138305	0.923642	0.518782
									1	9.11374	5.64969
									1	9.81919	5.06662
									1	6.67832	3.75101
