# Supplementary material for: Research based on serine metabolism indicates mesenchymal stem cells alleviate psoriasis by regulating the PSPH-PINK1-Parkin-NLRP3 pathway in HaCaT
Source: Stem Cell Res Ther. 2026 Mar 28;17:176. doi: 10.1186/s13287-026-04964-z (PMC13151198; doi:10.1186/s13287-026-04964-z)
Supplement: Supplementary file 3 — Additional file 3. [file 13287_2026_4964_MOESM3_ESM.zip › Raw WB data 0809/HaCat KRT1+KRT6+MNLRP3+HaCaTNLRP3/GAPDH+KRT1REN/新建 XLSX 工作表.xlsx]

## Sheet: Sheet1
		GAPDH				KRT1
	1850783	1923727	1582702		560276	250156	162758
	1630499	1931469	2088906		567167	149271	694363
	1670531	1763301	1524492		490072	280826	351185
					0.302724	0.130037	0.102836
					0.347849	0.0772837	0.332405
					0.293363	0.159262	0.230362
					1	0.429557	0.790816
					1	0.222176	0.955602
					1	0.542882	0.785246
