# Supplementary material for: Research based on serine metabolism indicates mesenchymal stem cells alleviate psoriasis by regulating the PSPH-PINK1-Parkin-NLRP3 pathway in HaCaT
Source: Stem Cell Res Ther. 2026 Mar 28;17:176. doi: 10.1186/s13287-026-04964-z (PMC13151198; doi:10.1186/s13287-026-04964-z)
Supplement: Supplementary file 3 — Additional file 3. [file 13287_2026_4964_MOESM3_ESM.zip › Raw WB data 0809/HaCat KRT1+KRT6+MNLRP3+HaCaTNLRP3/人ASC0307/新建 Microsoft Excel 工作表.xlsx]

## Sheet: Sheet1
	GAPDH	212165	185561	203229
		175425	219849	164903
		110028	140780	193078
	ASC	389589	1299593	536706	466023	1367842	709552	509289	1390506	844556
		1.83625	7.00359	2.64089	2.65654	6.22173	4.30284	4.62872	9.87716	4.37417
		1	3.81406	1.4382	1	2.34205	1.61972	1	2.13388	0.945006
	NLRP3	1403	99125	10121
		3419	92846	12699
		2105	53306	21345
		0.00661278	0.534191	0.049801
		0.0194898	0.422317	0.0770089
		0.0191315	0.378648	0.110551
		1	80.7816	7.53102
		1	21.6686	3.71424
		1	19.7918	10.1401
